# Supplementary material for: Phenotypic Variability Correlates with Clinical Outcome in Cryptococcus Isolates Obtained from Botswanan HIV/AIDS Patients
Source: mBio. 2018 Oct 23;9(5):e02016-18. doi: 10.1128/mBio.02016-18 (PMC6199498; doi:10.1128/mBio.02016-18)
Supplement: TABLE S1 [file mbo005184125st1.xlsx]

## Sheet: All Data
													CLINICAL DATA
Strain Name		Species	Genotype	CAP59 Allele Type	GPD1 Allele Type	IGS1 Allele Type	LAC1 Allele Type	PLB1 Allele Type	SOD1 Allele Type	URA5 Allele Type	Sequence Type		Hospital	Case ID	Age (Years)	Sex (M/F)	Relapse (Y/N)	Prior Antifungal Therapy (Y/N)	CD4 Count (/mm3)	Systolic Blood Pressure (mmHg)	Diastolic Blood Pressure (mmHg)	Temperature (°C)	Fever (Y/N)	Respiratory Rate (BPM)	Cough (Y/N)	Chest Pain (Y/N)	Shortness of Breath (Y/N)	Headache (Y/N)	Headache Duration (Days)	Cerebellar Signs (Y/N)	Altered Mental Status (Y/N)	Behavioural Changes (Y/N)	Confusion (Y/N)	Dizziness (Y/N)	Visual Changes (Y/N)	Blurred Vision (Y/N)	Blindness (Y/N)	Hearing Loss (Y/N)	Photophobia (Y/N)	Neck Stiffness (Y/N)	Neck Pain (Y/N)	Seizures (Y/N)	LP Opening Pressure (cm)	Number of Additional LPs (#)	CSF CFU (/ml)	Nausea (Y/N)	Vomiting (Y/N)	Night Sweats (Y/N)	Body Weakness (Y/N)
PMHc1020.CLIN.1		C. neoformans	VNI	1	7	18	18	4	1	9	380		PMH	1020	38	M	N	N		150	87	35.8	N	18	N	N	N	Y		N	N	N	N	N	N	N	N	N	Y	Y	N	N	32				Y		N
PMHc1022.ENR		C. neoformans	VNI	7	5	1	18	3	4	9	449		PMH	1022	37	F	N	N	16	110	78	36.4	N	18	Y			Y	14				N	N						N	Y		45	3	1800	N	Y	Y	Y
PMHc1031A.ENR.INI.LP		C. neoformans	VNI	1	6	1	33	4	1	9	379		PMH	1031A	36	F	Y		82			36	N	17	N	N	N	Y	3				N	N						N	N				5300	N	Y	N	N
PMHc1032.ENR		C. neoformans	VNI	7	5	1	18	3	4	9	449		PMH	1032	31	F	N					36.8	N					Y		N	N	N	N	N	Y	Y	N	N	Y	N	Y	N	55				Y		N
PMHc1034.ENR.STOR		C. neoformans	VNI	1	5	18	18	4	1	1	89		PMH	1034	38	M	N		16			35.7	N	17	N	N	N	Y	7		Y	Y	N	N	Y	N	Y	Y	Y	N	N		55		22	N	N	Y	N
PMHc1039.ENR.STOR		C. neoformans	VNI	1	1	25	3	2	1	1	77		PMH	1039	35	M	N		51			36	N	22				Y					N	N						Y	N		39		2700		Y		N
PMHc1040.ENR.STOR		C. neoformans	VNI	1	1	1	3	32	1	1	483		PMH	1040	57	M	N		65			36.8	N	18				Y	7				N	N						N	N				70500		N		N
PMHc1043.ENR.STOR		C. neoformans	VNI	1	6	1	18	4	1	1	80		PMH	1043	40	F	N		138			36.9	N	22		N	N	Y	7				N	N					Y	Y	N				3	N	Y	N	N
NRHc5012.ENR		C. neoformans	VNI	7	5	1	18	3	46	9	450		NRH	5012	41	F	N	N	88	126	86	35.5	N	17	N	N	N	Y	365	N	N	N			N			N	N				42	3		N	Y	N
NRHc5015.ENR		C. neoformans	VNI	7	5	1	18	3	4	9	449		NRH	5015	32	M	N	N	53	82	55	37	Y	19	N	N	N	Y	14	N	Y	N		Y				N	N			N	100	1		N	Y	N
NRHc5015A.REL.CLIN.ISO		C. neoformans	VNI	7	5	1	18	3	4	9	449		NRH	5015A	32	M	Y	Y	53	110	74	33.9	N		N	N	N	Y	14	N	N	N			N	N	N	N	N			N	35	1	220	N	N	N
NRHc5017.ENR		C. neoformans	VNI	1	5	1	18	4	34	9	317		NRH	5017	36	M	N	N	8.44	120	79	34.7	N	18	N	Y	Y	Y	3	N	N	N	N	N	N	N	N	N	N	N	N	Y	51	2	300000	Y	Y	Y	N
NRHc5025.ENR.CLIN.1		C. neoformans	VNI	1	3	1	5	2	1	1	5		NRH	5025	20	F	N	N	138	78	53	35.8	N	20	Y	N	N	Y	2		N	N			N	N	N	N	N			N	30	1	5650	N	Y	N
NRHc5028.ENR.STOR		C. neoformans	VNI	1	1	1	3	4	1	1	3		NRH	5028	29	M	N	N	21	107	74	34.7	N	19	N	N	N	Y	3		N	N			Y	N	Y	N	N			N	51	1	81500	N	N	N
NRHc5036.ENR		C. neoformans	VNI	1	1	25	3	2	1	1	77		NRH	5036	37	M	N	Y	11	137	100	37	N		N	N	N	Y	28	N	Y	N			Y	Y	N	N	N			Y	50	2		Y	Y	N
NRHc5044.REL.INI.CLIN.ISO		C. neoformans	VNI	1	1	25	3	2	1	1	77		NRH	5044	38	M	Y	Y	189	155	119	36.6	N	95	N	N	N	Y	7	Y	N	N			N	N	N	N	Y			N	51		44500	Y	Y	N
NRHc5048.ENR.ISO		C. neoformans	VNI	1	6	1	18	4	1	1	80		NRH	5048	33	F	N	N	2	115	73	35.5	N	62	N	N	N	Y	30	N	N	N	N	Y	N	N	N	N	Y	N	N	N	100	3	6750	Y	Y	N	N
PMHc1023.ENR		C. neoformans	VNII	2	9	14	8	11	12	4	40		PMH	1023	34	M	N	N	165	121	91	36.2	N	15				Y	60				N	N	N	N	N		Y	Y	N	N	55		305000	N	Y	N	N
PMHc1045.ENR.STOR		C. neoformans	VNII	45	34	14	31	35	51	48	467		PMH	1045	60	M	Y		109				Y	20		N	N	Y		N	Y	Y	N	N						Y	N				12	N	N	N	N
PMHc1011.ENR		C. neoformans	VNBI	44	8	2	34	8	8	13	464		PMH	1011	47	M	N	N	26.86	175	116	36.8	N	14	N	N	N	Y	14				N	N	Y	Y	N		Y	Y	N		39	6		Y	Y	Y	N
PMHc1014.ENR		C. neoformans	VNBI	3	8	13	32	9	9	8	396		PMH	1014	41	M	N	N	6.35	171	96	36	N	15	N	N	N	Y	21	N	N	N	N	Y	Y	Y	N	N	Y	N	Y	N	40	4		N	Y	N	Y
PMHc1038.ENR.CLIN.1		C. neoformans	VNBI	1	8	13	25	9	10	8	385		PMH	1038	39	M	Y		174				N	19	N	N	N	Y	14				N	N	Y	N	Y		Y	N	N					N	N	N	N
PMHc1050.ENR.CLIN.1		C. neoformans	VNBI	6	8	2	7	8	54	13	417		PMH	1050	27	M	N		51			38.1	Y	19	N	N	N	Y		N	N	N	N	N	N	N	N	N	Y	N	N	N				Y	Y	Y	N
NRHc5009.REL.INI		C. neoformans	VNBI	3	8	13	6	8	8	13	392		NRH	5009	44	M	N	N	74	126	67	35.6	N	19	N	N	N	Y	14	N	N	N			Y	Y	N	N	Y			N		3	66000	Y	Y	N
NRHc5013.REL.INI		C. neoformans	VNBI	1	8	74	6	9	47	13	387		NRH	5013	32	M	N	N	119	108	71	37	Y	18	N	N	N	Y	7	N	N	N	N	N	N	N	N	N	N	N	N	N	100	1	3660	Y	Y	N	N
NRHc5019.ENR		C. neoformans	VNBI	6	8	2	6	8	8	13	419		NRH	5019	23	M	N	N		111	64	37.4	Y	16	N	N	N	Y	4	N	N	N			Y	N	N	N	N			Y	51	1	53500	Y	Y	N
NRHc5020.ENR		C. neoformans	VNBI	6	8	13	6	30	50	7	424		NRH	5020	38	F	N	N	39	62	52	37.7	Y	20	Y	N	N	Y	10	N	Y	Y			N	N	N	N	N			N		1	120500	Y	Y	N
NRHc5021.ENR		C. neoformans	VNBI	6	8	2	26	8	54	13	429		NRH	5021	37	M	N	N	39	128	48	36.1	N	17	N	N	N	Y	7	N	N	Y	N	N	N	N	N	N	Y	N	N	N	100	3	15100	Y	Y	N	N
NRHc5022.ENR		C. neoformans	VNBI	47	8	13	7	9	50	8	472		NRH	5022	39	M	N	N	75	114	69	36.6	N	18	N	N	N	Y	28	N	Y	Y	Y	N	N	N	N	N	N	N	N	N	51	1	1320	N	N	N	N
NRHc5023.ENR		C. neoformans	VNBI	6	8	2	6	9	55	13	421		NRH	5023	36	M	N	N	17	87	62	36.3	N	24	N	N	N	Y	5	Y	N	N	N	N	Y	N	N	N	Y	N	N	N	21	1	122500	Y	Y	N	Y
NRHc5024.ENR.CLIN.1		C. neoformans	VNBI	6	8	21	6	9	13	51	434		NRH	5024	58	M	N	N	74	115	101	36.5	N	18	N	N	N	Y	7	N	N	N			N	N	N	N	N			N		1	4000	N	N	N
NRHc5024A.ENR.CLIN.ISO		C. neoformans	VNBI	6	8	21	6	9	13	51	434		NRH	5024A	58	M	N		74	106	48	36.7	N	26	N	N	N	Y	3	Y	Y	Y	Y	N	N	N	N	N	N	N	N	N	51	2	96	N	N	N	N
NRHc5026.ENR.CLIN.ISO		C. neoformans	VNBI	6	8	2	7	30	8	13	416		NRH	5026	44	M	N		138	90	53	37	N	20	N	N	N	Y	3	N	Y	N			N	N	N	N	N			N	20	1	5100	N	N	N
NRHc5027.ENR.CLIN.1		C. neoformans	VNBI	44	8	49	34	8	8	7	465		NRH	5027	46	M	Y	Y	39	146	74	35.8	Y	20	Y	Y	N	Y	180	Y	Y	Y			Y	Y	N	N	Y			Y	100	1	119500	N	Y	Y
NRHc5029.ENR.CLIN.ISO		C. neoformans	VNBI	6	8	17	7	8	8	13	432		NRH	5029	20	M	N	N	20	82	46	36.4	N	26	N	N	N	Y	30	N	N	N			N	N	N	N	N			Y		1	4150	N	Y	N
NRHc5030.ENR.STOR		C. neoformans	VNBI	1	8	21	7	8	49	8	386		NRH	5030	38	F	N	Y	38	106	87	36.6	N	20	N	N	N	Y	7	N	N	N			N	N	N	N	N			N	51	1	2850	N	Y	N
NRHc5032.ENR.CLIN.ISO		C. neoformans	VNBI	6	8	13	6	8	10	51	428		NRH	5032	39	M	N	N	73	79	50	33	N	20	N	N	N	Y	2		N	N			N	N	N	N	N			N	51	1	1460	N	N	N
NRHc5035.ENR.CLIN.ISO		C. neoformans	VNBI	6	8	73	6	8	10	7	438		NRH	5035	32	M	N	N	3	97	74	36.9	Y	20	Y	Y	Y	Y	7	Y	N	N			N	N	N	N	N			N	100	1	18800	N	N	N
NRHc5037.ENR.CLIN.1		C. neoformans	VNBI	3	8	13	7	8	8	13	394		NRH	5037	51	M	N	N	27	121	70	37	N	18	N	N	Y	Y	5	N	N	N			N	N	N	N	N			N		1	15	N	N	Y
NRHc5039.ENR.STOR		C. neoformans	VNBI	6	8	21	37	9	8	51	433		NRH	5039	29	F	N	N	99	100	78	38.4	Y	20	N	N	N	Y	14	N	N	N			N	N	N	N	N			N	34	1	375	Y	Y	Y
NRHc5040.ENR.CLIN.ISO		C. neoformans	VNBI	6	8	2	7	9	8	8	415		NRH	5040	36	M	N	N	28	101	62	36	N	20	N	N	N	N		Y	Y	Y			N	N	N	N	N			N	51	1		N	N	N
NRHc5041.ENR.STOR		C. neoformans	VNBI	1	8	13	6	9	50	13	384		NRH	5041	43	F	N	N	8	134	88	36.5	Y	22	N	N	N	Y	28	N	N	N			N	N	N	Y	N			N		1	12700	Y	Y	N
NRHc5042.ENR.STOR		C. neoformans	VNBI	6	32	13	6	34	10	13	447		NRH	5042	29	F	N	N	42	114	72	36.9	N	18	N	N	N	Y	35		N	N			Y	N	N	Y	Y			N		1	5250	Y	Y	N
NRHc5045.ENR.CLIN.ISO		C. neoformans	VNBI	6	8	49	30	9	8	8	436		NRH	5045	28	M	N	N	23	127	70	37.4	Y	94	N	N	N	Y	7	N	N	N						N	Y			Y	51	1	178500	Y	Y	Y
PMHc1024.ENR		C. neoformans	VNBII	4	11	7	6	6	8	49	409		PMH	1024	37	M	N	N	32	124	84	36	N	16				N			Y	Y			Y	N	N					Y	55		900	N	N	N
PMHc1029.ENR.STOR		C. neoformans	VNBII	48	11	2	6	10	5	6	478		PMH	1029	39	F	N	N	18	135	76	37.8	N	15	N	N	N	Y	7	N	N	N	N	N	N	N	N	N	Y	N	Y	N		3	625	N	N	Y	N
PMHc1033.ENR		C. neoformans	VNBII	4	11	70	6	4	1	3	410		PMH	1033	37	M	N		20			36.4	N	14	Y	N	N	Y	30													Y	31		90500	N	N	N
PMHc1035.ENR.STOR		C. neoformans	VNBII	4	11	7	6	4	7	10	411		PMH	1035	38	M	N		54			37.3	Y	19	N	N	N	Y	7	N	N	N	N	Y	N	N	N	N	Y	Y	N	N			3750	N	N	N	N
PMHc1047.ENR.CLIN.1		C. neoformans	VNBII	4	11	7	6	6	1	47	408		PMH	1047	33	F			8			37.4	Y	24	N	N	N	Y		N	N	N	N	N	N	N	N	N	N	N	N	N			112	Y	Y	Y	N
PMHc1049.THER1.STOR		C. neoformans	VNBII	11	11	34	6	10	53	47	460		PMH	1049	44	M	Y		159			35.8	N	14	N	N	N	Y		N	N	N	N	N	Y	N	N	N	N	N	N	N			11550	Y	Y	N	N
PMHc1052.ENR.STOR		C. neoformans	VNBII	4	11	7	6	4	1	3	9		PMH	1052	31	M	Y		137			36.2	N	19	Y	N	N	Y		N	N	N	N	Y	N	N	N	N	N	Y	N	N	38		35000	Y	Y	N	N
NRHc5014.ENR		C. neoformans	VNBII	9	12	19	6	6	7	10	451		NRH	5014	37	M	Y	N	124	110	82	36.3	N	24	N	N	N	Y	3	Y	Y	N	N	N	Y	N	N	N	N	N	N	N	25	1	575	N	Y	N	Y
NRHc5031.ENR.CLIN.ISO		C. neoformans	VNBII	9	11	19	6	10	7	6	143		NRH	5031	38	M	N	N	32	135	79	36	N	20	Y	Y	N	Y	4	N	N	N			N	N	N	N	N			N	51	1	88500	Y	Y	Y
NRHc5034.ENR.CLIN.ISO		C. gattii	VGI	49	11	46	13	13	34	15	490		NRH	5034	52	M	N	N	254	110	90	37.2	Y	20	Y	N	N	Y	5	N	N	N			N	N	N	N	N			N	100	1		Y	Y	Y
PMHc1012.ENR		C. tetragattii	VGIV	23	4	2	1	7	35	11	491		PMH	1012	38	M	Y	Y	60	112	76	38.7	Y	22	N	N	N	Y		N	N	N	Y	N	N	N	N	N	N	Y	N	N	12	0	230	N	N	N	N
PMHc1013.ENR		C. tetragattii	VGIV	32	4	2	1	7	85	11	221		PMH	1013	41	M	N	N	104	95	66	36	N	18	N	N	N	Y	2	N	N	N	N	N	N	N	N	N	Y	Y	N	N	52	1	140	N	Y	N	N
PMHc1015.ENR		C. tetragattii	VGIV	23	4	2	1	7	35	11	491		PMH	1015	23	F	N	N	78	126	78	34.5	N	24	N	N	N	Y			N		N	N	Y	Y	N	N	Y	Y	N	N	16	7	1560	N	N	N	Y
PMHc1016.ENR		C. tetragattii	VGIV	32	4	2	1	7	85	11	221		PMH	1016	36	F	N	N		138	94	36.5	N	16	N	N	N	Y	7		N		N	Y				N	Y	N	N	N	35	6		N	N	N	Y
PMHc1017.ENR		C. tetragattii	VGIV	32	4	2	1	7	85	11	221		PMH	1017	46	F	N	N		166	144	36	N	15	N	N	N	Y	3		N		N	N	Y	Y	N	N	Y	Y	Y	N	35	6	1585	N	N	N	N
PMHc1017A.ENR.STOR		C. tetragattii	VGIV	32	4	2	1	7	85	11	221		PMH	1017A	46	F	Y		72			35.5	N	20	N	N	N	Y			N	Y	N	N	Y	N	Y		N	N	N	N			15300	N	N	N	N
PMHc1019.CLIN.1		C. tetragattii	VGIV	32	4	2	1	7	85	11	221		PMH	1019	36	M	N	N	231	106	74	36	N	15				Y	14				N	N						Y	N		42			N	N	N	N
PMHc1019A.REL.STOR		C. tetragattii	VGIV	32	4	2	1	7	85	11	221		PMH	1019A	37	M	Y	Y	272	148	95	35.7	N	18	N	N	N	Y	14	N	Y	Y			N	N	N	N	N			N	42	2	43000	N	N	N
PMHc1025.ENR		C. tetragattii	VGIV	32	4	2	1	7	85	11	221		PMH	1025	35	M	N	N	241	115	69	35.5	N	16				Y		N	N	N	N	Y	N	N	N	N	Y	Y	N	N				N	N	N	N
PMHc1037.ENR.CLIN.1		C. tetragattii	VGIV	32	4	2	1	7	85	11	221		PMH	1037	43	M	N		389			35.3	N	21	N	N	N	Y		N	Y	Y	N	N	Y	Y	N		Y	N	N		25			N	N	N	N
PMHc1041.ENR.CLIN.ISO		C. tetragattii	VGIV	17	4	2	1	3	85	11	492		PMH	1041	30	M	N		293			38.3	Y			N	N	Y	7		N	N	N	N					Y	Y	N				6900		Y		N
PMHc1044.ENR.CLIN.ISO		C. tetragattii	VGIV	32	4	2	1	7	85	11	221		PMH	1044	21	F	N		99			36.6	N	16	Y	Y	Y	Y	7	N		N	N	N	N	N	N	N	Y	Y	N	N				Y	Y	Y	N
PMHc1048.ENR.CLIN.ISO		C. tetragattii	VGIV	32	4	2	1	7	85	11	221		PMH	1048	31	F	N		15			34.9	Y		N	N	N	N		N	N	N	N	N	N	N	N	N	N	N	N	N	55			Y	N	Y	N
NRHc5006.CLIN.1		C. tetragattii	VGIV	32	4	2	1	7	85	11	221		NRH	5006	38	M	N	N	167	114	82	36.9	Y	20	N	N	N	Y	3		Y	Y	Y	N	Y					N	N	N	50	2		N	N	N	N
NRHc5018.ENR		C. tetragattii	VGIV	32	4	2	1	3	62	11	493		NRH	5018	48	F	Y	Y	51	111	63	35.5	N	21	N	N	N	Y	3	Y	Y	Y			N	N	N	N	N			Y	51	1	25000	N	N	N
NRHc5033.ENR.CLIN.1		C. tetragattii	VGIV	32	4	2	1	7	85	11	221		NRH	5033	43	M	Y	N	73	94	82	33.2	N	24	N	N	N	Y	14		N	N			Y	N	Y	N	N			Y	51	1	345000	N	N	N
[truncated: 39 more columns]
