# Supplementary material for: Phenotypic Variability Correlates with Clinical Outcome in Cryptococcus Isolates Obtained from Botswanan HIV/AIDS Patients
Source: mBio. 2018 Oct 23;9(5):e02016-18. doi: 10.1128/mBio.02016-18 (PMC6199498; doi:10.1128/mBio.02016-18)
Supplement: TABLE S2 [file mbo005184125st2.xlsx]

## Sheet: Clinical vs Phenotype
				CELL & CAPSULE SIZE				VARIANTS
				Total Diameter (Ave)	Cell Diameter (Ave)	Capsule Thickness (Ave)	Volume Ratio (Ave)	Irregular Cells	Giant Cells	Micro Cells	Shed Capsule	All 3 Variants
CLINICAL DATA	Age	All	n=70	0.198748	0.0977461	0.349869	0.713823	0.064787	0.587658	0.506927	0.667703	0.684919
		CN	n=53	0.472079	0.118019	0.761956	0.544609	0.119462	0.881178	0.593377	0.793213	0.685362
		CT	n=16	0.529997	0.967496	0.556653	0.546148	0.495405	0.206239	N/A	N/A	N/A
	Sex	All	n=70	0.792751	0.441708	1	0.63535	0.188445	0.361489	0.795449	0.422229	1
		CN	n=53	0.951735	0.832137	0.777519	0.671802	1	0.422071	0.347767	1	1
		CT	n=16	0.873845	0.873568	1	0.633589	0.105769	1	N/A	N/A	N/A
	Relapse	All	n=69	0.232584	0.317238	0.209938	0.27276	0.69806	1	0.763709	0.767166	0.575142
		CN	n=52	0.102507	0.0694972	0.143222	0.287188	1	1	0.271956	0.670019	1
		CT	n=16	0.610194	0.394468	0.649717	0.609931	1	1	N/A	N/A	N/A
	Prior Antifungal Therapy	All	n=49	0.244743	0.393929	0.189329	0.401684	0.0437628	1	0.710158	1	0.421407
		CN	n=37	0.286263	0.247777	0.350618	0.858947	0.177097	1	0.36407	0.559908	0.361647
		CT	n=11	0.307434	0.305226	0.356131	0.306332	0.490909	0.545455	N/A	N/A	N/A
	CD4 Count	All	n=65	0.104615	0.0249878	0.159992	0.653419	0.0559842	0.165682	0.107292	0.0157634	0.0985367
		CN	n=50	0.732496	0.836689	0.641724	0.346258	0.0657481	0.989438	0.945123	0.865117	0.204032
		CT	n=14	0.164032	0.309411	0.148612	0.084258	0.203092	0.94906	N/A	N/A	N/A
	Systolic Blood Pressure	All	n=51	0.466065	0.621155	0.506273	0.696464	0.111695	0.294193	0.226854	0.0760497	0.047375
		CN	n=39	0.134684	0.243988	0.190987	0.491936	0.436019	0.0227041	0.245296	0.0368747	0.0576403
		CT	n=11	0.298089	0.250357	0.226344	0.474435	0.185877	0.201243	N/A	N/A	N/A
	Diastolic Blood Pressure	All	n=51	0.971443	0.734067	0.978604	0.575718	0.784812	1	0.856506	0.101456	0.588595
		CN	n=49	0.180442	0.105433	0.220276	0.755926	0.891541	0.191856	0.609886	0.369516	0.711941
		CT	n=11	0.400026	0.747836	0.322385	0.452103	0.704817	0.521869	N/A	N/A	N/A
	Temperature	All	n=68	0.985551	0.297239	0.621701	0.144294	0.600615	0.300288	0.540128	0.369286	0.320986
		CN	n=51	0.0410957	0.481104	0.0103534	0.00159485	0.258908	0.901769	0.715572	0.646926	0.439902
		CT	n=16	0.678471	0.739066	0.52057	0.776896	0.190011	0.459597	N/A	N/A	N/A
	Fever	All	n=70	0.9732	0.52748	0.726722	0.468048	0.728033	1	0.783791	0.779793	1
		CN	n=53	0.756476	0.56246	0.481964	0.196329	0.388755	0.662207	0.753098	0.418916	1
		CT	n=16	0.114915	0.224228	0.0682969	0.129276	1	1	N/A	N/A	N/A
	Respiratory Rate	All	n=65	0.373879	0.100553	0.520126	0.848855	0.700035	0.98774	0.185708	0.171499	0.301641
		CN	n=50	0.685979	0.197684	0.924706	0.777804	0.42411	0.495379	0.199318	0.0716925	0.286503
		CT	n=14	0.122099	0.0335018	0.15096	0.192848	0.520364	0.438725	N/A	N/A	N/A
	Cough	All	n=60	0.266649	0.960432	0.183663	0.0956652	0.0993125	0.685056	0.737496	1	0.427236
		CN	n=46	0.310403	0.716977	0.202023	0.077075	0.316831	0.587378	0.692655	1	0.444269
		CT	n=13	0.181449	0.284387	0.180248	0.108809	1	1	N/A	N/A	N/A
	Chest Pain	All	n=62	0.477107	0.88689	0.400614	0.345353	1	1	1	0.642688	0.226335
		CN	n=47	0.969587	0.504422	0.969574	0.878787	0.538861	0.487624	1	1	0.238915
		CT	n=14	0.172447	0.263763	0.171503	0.106864	1	1	N/A	N/A	N/A
	Shortness of Breath	All	n=62	0.337093	0.288882	0.36656	0.38999	1	1	1	1	0.184135
		CN	n=47	0.0429938	0.0979962	0.0366269	0.036703	0.436386	0.390688	1	1	0.183225
		CT	n=14	0.172447	0.263763	0.171503	0.106864	1	1	N/A	N/A	N/A
	Headache	All	n=70	0.632307	0.468285	0.839098	0.674134	0.465473	1	0.249068	0.554604	1
		CN	n=53	0.640645	0.440923	0.815393	0.779426	1	1	0.167634	0.344702	1
		CT	n=16	0.744882	0.827888	0.663692	0.447365	0.3125	1	N/A	N/A	N/A
	Headache Duration	All	n=54	0.0906615	0.156596	0.122544	0.357766	0.906062	0.410551	0.180041	0.578531	0.638217
		CN	n=43	0.203697	0.61074	0.216658	0.417346	0.90091	0.310745	0.524015	0.0408221	0.815442
		CT	n=10	0.849279	0.931021	0.600255	0.540841	0.722563	0.268286	N/A	N/A	N/A
	Cerebellar Signs	All	n=47	0.932324	0.988701	0.820771	0.671117	0.659323	1	0.705732	0.413327	0.436386
		CN	n=38	0.637859	0.692337	0.850586	0.954954	0.307433	1	1	1	0.467165
		CT	n=8	0.512691	0.512691	0.512691	0.512691	0.375	1	N/A	N/A	N/A
	Altered Mental Status	All	n=59	0.603039	0.758822	0.473739	0.585328	0.734715	0.310158	1	0.766186	0.555569
		CN	n=44	0.501579	0.711994	0.484736	0.553216	1	0.166875	1	1	0.550589
		CT	n=14	1	0.943504	1	0.943566	0.58042	1	N/A	N/A	N/A
	Behavioural Changes	All	n=57	0.430744	0.142855	0.7455	0.860197	1	1	0.539166	0.515531	0.567943
		CN	n=44	0.726968	0.512408	0.475708	0.205618	1	0.31908	1	1	1
		CT	n=12	0.167465	0.254791	0.143151	0.143151	0.522727	0.558081	N/A	N/A	N/A
	Confusion	All	n=40	0.786755	0.786628	0.684813	0.82163	0.565817	1	1	1	1
		CN	n=27	0.643378	0.889416	0.643175	0.378969	1	1	1	1	1
		CT	n=13	0.167064	0.275659	0.0924903	0.138226	1	1	N/A	N/A	N/A
	Dizziness	All	n=41	0.367628	0.768213	0.340514	0.415454	0.637232	1	1	1	1
		CN	n=28	0.509302	0.952109	0.471332	0.417929	1	1	0.605617	1	1
		CT	n=13	0.167064	0.0292394	0.276324	0.921274	0.423077	0.461538	N/A	N/A	N/A
	Visual Changes	All	n=57	0.633145	0.929068	0.549238	0.348016	0.296093	0.543868	0.272442	0.0871682	0.546733
		CN	n=43	0.185249	0.629075	0.130758	0.0830462	0.392598	0.392598	0.333514	0.0357719	0.540169
		CT	n=13	0.567709	0.830094	0.390061	0.224001	0.559441	1	N/A	N/A	N/A
	Blurred Vision	All	n=55	0.623555	0.274165	0.696095	0.92889	1	0.66823	0.167021	0.256456	1
		CN	n=42	0.902357	0.39026	0.739011	0.48327	1	0.567135	0.217809	0.247639	1
		CT	n=12	0.92634	0.781511	0.578435	0.405381	1	1	N/A	N/A	N/A
	Blindness	All	n=55	0.490434	0.4903	0.614915	0.818187	0.570936	0.579998	1	0.336434	1
		CN	n=42	0.830122	0.905084	0.961955	0.756638	1	0.421441	1	0.421441	1
		CT	n=12	0.519249	1	0.518517	0.519249	0.515152	1	N/A	N/A	N/A
	Hearing Loss	All	n=54	0.450087	0.298837	0.533025	0.894846	1	1	0.603774	1	1
		CN	n=42	0.696001	0.574126	0.750765	0.980517	1	1	1	0.323171	1
		CT	n=11	N/A	N/A	N/A	N/A	N/A	N/A	N/A	N/A	N/A
	Photophobia	All	n=61	0.591076	0.138459	0.878775	0.43724	0.757483	0.54907	0.0684559	0.00319348	0.247541
		CN	n=46	0.955519	0.228092	0.671515	0.259877	1	0.682278	0.0729692	0.000289661	0.256522
		CT	n=14	0.605577	0.518145	0.560413	0.605577	0.58042	1	N/A	N/A	N/A
	Neck Stiffness	All	n=40	0.923015	0.709172	0.933967	0.571366	0.114047	0.711011	0.00408462	0.106431	1
		CN	n=27	0.366617	0.613516	0.275991	0.221836	0.279822	0.532308	0.026668	0.615905	1
		CT	n=13	0.187683	0.211507	0.240271	0.607914	0.51049	0.265734	N/A	N/A	N/A
	Neck Pain	All	n=40	0.682542	0.951051	0.623472	0.58083	1	1	1	0.641919	1
		CN	n=27	0.339234	0.53854	0.374563	0.339161	1	0.39453	0.558291	0.144444	1
		CT	n=13	1	0.788415	0.893403	0.788985	1	0.461538	N/A	N/A	N/A
	Seizures	All	n=57	0.078	0.200388	0.128079	0.179319	0.679871	0.422797	0.493858	0.485233	0.44583
		CN	n=43	0.142419	0.381851	0.281386	0.453825	0.629014	1	0.431945	0.153288	0.469654
		CT	n=13	0.167064	0.113321	0.165311	0.166481	1	0.192308	N/A	N/A	N/A
	LP Opening Pressure	All	n=49	0.930009	0.836027	0.916132	0.894416	0.811551	0.970993	0.387432	0.413191	0.183802
		CN	n=36	0.630688	0.482336	0.650205	0.79094	0.389176	0.778161	0.741248	0.907362	0.218769
		CT	n=12	0.879288	0.463049	0.819035	0.94813	0.744034	0.93585	N/A	N/A	N/A
	Number of Additional LPs	All	n=45	0.21334	0.141872	0.304521	0.548865	0.0177128	0.370031	0.742527	0.0964846	0.238824
		CN	n=35	0.980188	0.68635	0.722267	0.620838	0.109313	0.423338	0.919054	0.0845925	0.235745
		CT	n=9	0.127317	0.157859	0.0927791	0.174578	0.208912	0.0594511	N/A	N/A	N/A
	CSF CFU	All	n=52	0.826173	0.656408	0.906708	0.833437	0.741623	0.981476	0.589001	0.605198	0.606482
		CN	n=43	0.875868	0.652912	0.936765	0.77077	0.519527	0.792411	0.554628	0.492331	0.645564
		CT	n=9	0.932157	0.932157	0.932157	0.932157	0.438578	0.605577	N/A	N/A	N/A
	Nausea	All	n=65	0.070141	0.0134898	0.155471	0.650725	0.517695	0.0356865	0.11341	0.115854	0.546635
		CN	n=49	0.349377	0.0556958	0.610906	0.744812	0.244513	0.0321574	0.381154	0.495895	0.260204
		CT	n=15	0.174231	0.443473	0.147747	0.0891433	1	1	N/A	N/A	N/A
	Vomiting	All	n=70	0.000690029	0.000965901	0.00140624	0.0258259	0.54118	0.00412967	0.00771718	0.0152856	1
		CN	n=53	0.030052	0.0742077	0.0279286	0.077479	0.701125	0.103593	0.154846	0.718592	0.597678
		CT	n=16	0.459336	0.345258	0.380807	0.637485	0.508929	0.2	N/A	N/A	N/A
	Night Sweats	All	n=65	0.83351	0.845618	0.827382	0.827438	0.157367	0.744292	0.557898	0.764729	1
		CN	n=49	0.753603	0.771195	0.76236	0.709884	0.0875681	0.665087	0.331141	1	0.566218
		CT	n=15	0.174231	0.443473	0.147747	0.0891433	1	1	N/A	N/A	N/A
	Body Weakness	All	n=40	0.954687	0.909465	0.984884	0.879556	0.58029	0.628734	1	1	1
		CN	n=27	0.732867	0.65691	0.657058	0.538912	0.561254	1	1	1	1
		CT	n=13	0.693012	0.62024	0.428524	0.5532	0.0384615	0.461538	N/A	N/A	N/A
	Loss of Appetite	All	n=16	0.840072	0.63649	0.94629	0.736617	0.528571	1	1	1	1
		CN	n=11	0.813664	0.478499	0.812827	0.238593	1	1	1	0.490909	1
		CT	n=5	1	0.716801	0.4795	0.157299	1	1	N/A	N/A	N/A
	Weight Loss	All	n=70	0.128655	0.117156	0.21815	0.449762	0.6834	0.716747	0.346601	0.755477	1
		CN	n=53	0.108975	0.111314	0.183378	0.393921	0.636429	0.326903	0.494319	1	1
		CT	n=16	0.750824	0.524442	0.690762	0.525054	1	0.466667	N/A	N/A	N/A
	Skin Abnormalities	All	n=64	0.192818	0.408712	0.192665	0.266263	1	1	0.576613	1	1
		CN	n=49	0.348058	0.818466	0.326855	0.33745	1	1	1	0.463743	1
		CT	n=14	N/A	N/A	N/A	N/A	N/A	N/A	N/A	N/A	N/A
	Hemiplegia	All	n=53	0.262618	0.607487	0.141298	0.0928788	0.433962	1	1	0.542816	1
		CN	n=41	0.0909689	0.127957	0.0991802	0.176278	1	1	1	1	1
		CT	n=11	0.342782	0.526147	0.340577	0.342782	0.454545	1	N/A	N/A	N/A
	Tuberculosis	All	n=01	0.374677	0.148933	0.462715	0.898117	0.484959	0.0298563	0.553601	0.75294	0.0132963
		CN	n=46	0.255003	0.0818715	0.430473	0.920292	1	0.00297347	0.734622	1	0.0144928
		CT	n=13	0.865772	0.734614	0.932461	0.498962	0.230769	1	N/A	N/A	N/A
	Death	All	n=67	0.53374	0.726193	0.581531	0.631451	0.0241009	0.565738	1	0.443515	0.016504
		CN	n=51	0.334684	0.451525	0.434396	0.549773	0.0337608	0.695808	1	0.72082	0.0193878
		CT	n=15	0.794003	0.844463	0.647116	0.513891	1	1	N/A	N/A	N/A
				LEGEND:							STATISTICAL ANALYSES:
				All = All clinical isolates				Significant positive correlation			Binary vs Continuous: Mann-Whitney U Tests
				CN = C. neoformans isolates only				Significant negative correlation			Binary vs Binary: Chi-Square or Fisher's Exact Tests
				CT = C. tetragattii isolates only							Continuous vs Continuous: Spearman Rank-Order Correlations
				N/A = Insufficent data for selected analysis

## Sheet: Phenotype vs Phenotype
				CELL & CAPSULE SIZE				VARIANTS
				Total Diameter (Ave)	Cell Diameter (Ave)	Capsule Thickness (Ave)	Volume Ratio (Ave)	Irregular Cells	Giant Cells	Micro Cells	Shed Capsule
VARIANTS	Irregular Cells	All	n=70	0.61621	0.912185	0.485054	0.40577
		CN	n=53	0.578918	0.0936833	0.994104	0.227672
		CT	n=17	0.705482	0.375924	0.713443	0.895489
	Giant Cells	All	n=70	5.33007e-06	4.65538e-10	5.56101e-05	0.0186685	0.280049
		CN	n=53	0.00461561	0.000138146	0.0172395	0.339447	1
		CT	n=17	0.02164	0.00358606	0.0283931	0.0763336	0.282051
	Micro Cells	All	n=70	0.00122772	3.70604e-05	0.00660351	0.201947	1	0.174907
		CN	n=53	0.256301	0.0679726	0.457299	0.917696	0.44509	1
		CT	n=17	N/A	N/A	N/A	N/A	N/A	N/A
	Shed Capsule	All	n=70	0.00641314	1.03212e-05	0.0276125	0.582796	0.544865	0.0202752	1.53933e-08
		CN	n=53	0.666166	0.189259	0.363331	0.0430989	1	0.636429	0.00082397
		CT	n=17	N/A	N/A	N/A	N/A	N/A	N/A	N/A
				LEGEND:							STATISTICAL ANALYSES:
				All = All clinical isolates				Significant positive correlation			Binary vs Continuous: Mann-Whitney U Tests
				CN = C. neoformans isolates only				Significant negative correlation			Binary vs Binary: Chi-Square or Fisher's Exact Tests
				CT = C. tetragattii isolates only							Continuous vs Continuous: Spearman Rank-Order Correlations
				N/A = Insufficent data for selected analysis

## Sheet: Clinical vs Clinical
			CLINICAL DATA
			Age	Sex	Relapse	Prior Antifungal Therapy	CD4 Count	Systolic Blood Pressure	Diastolic Blood Pressure	Temperature	Fever	Respiratory Rate	Cough	Chest Pain	Shortness of Breath	Headache	Headache Duration	Cerebellar Signs	Altered Mental Status	Behavioural Changes	Confusion	Dizziness	Visual Changes	Blurred Vision	Blindness	Hearing Loss	Photophobia	Neck Stiffness	Neck Pain	Seizures	LP Opening Pressure	Number of Additional LPs	CSF CFU	Nausea	Vomiting	Night Sweats	Body Weakness	Loss of Appetite	Weight Loss	Skin Abnormalities	Hemiplegia	Tuberculosis	Death
CLINICAL DATA	Age	All
		CN
		CT
	Sex	All	0.22235
		CN	0.311802
		CT	0.915452
	Relapse	All	0.0763399	0.742467
		CN	0.369451	0.420283
		CT	0.0408339	1
	Prior Antifungal Therapy	All	0.3152	1	5.16411e-05
		CN	0.489419	1	0.00492089
		CT	0.356131	1	0.0242424
	CD4 Count	All	0.329034	0.174956	0.0185007	0.562531
		CN	0.272211	0.535513	0.00118707	0.55544
		CT	0.487185	0.0196307	0.125194	0.438578
	Systolic Blood Pressure	All	0.0600235	0.874134	0.525431	0.20814	0.346224
		CN	0.00885363	0.359055	0.266309	0.197355	0.233397
		CT	0.391004	0.13057	0.449692	0.838256	0.205386
	Diastolic Blood Pressure	All	0.0877104	0.519391	0.259491	0.159183	0.839422	2.57002e-07
		CN	0.122457	0.675593	0.19454	0.0587857	0.528525	6.01015e-06
		CT	0.941438	0.569872	0.924548	0.682408	0.366029	0.0269244
	Temperature	All	0.446457	0.989388	0.034537	0.849453	0.928062	0.575741	0.900112
		CN	0.46067	0.223938	0.0604933	0.806571	0.948188	0.550141	0.66678
		CT	0.513037	0.424525	0.530801	0.756769	0.415684	0.636424	0.635645
	Fever	All	0.163326	1	1	1	0.675888	0.234512	0.548476	6.39471e-06
		CN	0.13558	0.724966	1	1	0.524534	0.309043	0.367708	8.99558e-05
		CT	0.330549	0.584615	1	0.490909	0.571608	0.813664	0.905973	0.0876688
	Respiratory Rate	All	0.727347	0.631033	0.119233	0.0611444	0.690515	0.00870396	0.0498071	0.730454	0.0483153
		CN	0.263661	0.389612	0.529386	0.0827114	0.966332	0.0227247	0.0704263	0.457322	0.107636
		CT	0.393607	0.695659	0.0690533	0.353914	0.0944467	0.273392	0.621849	0.112239	0.310469
	Cough	All	0.39778	0.711051	1	1	0.96586	0.237573	0.675485	0.51732	0.433278	0.791023
		CN	0.48513	0.412419	0.617896	1	0.658862	0.332608	0.664956	0.69901	0.412419	0.734896
		CT	0.107351	1	1	N/A	0.75183	N/A	N/A	0.283723	1	0.242406
	Chest Pain	All	0.452257	1	1	0.566081	0.107973	0.423947	0.696459	0.453252	0.62239	0.73689	0.00128356
		CN	0.93903	0.559667	1	0.48786	0.0663909	0.378161	0.364409	0.194066	0.303854	0.6282	0.00916138
		CT	0.105707	1	1	N/A	0.884836	N/A	N/A	0.384214	1	0.242406	0.0769231
	Shortness of Breath	All	0.429522	1	0.564994	1	0.103759	0.876198	0.929052	0.777982	1	0.244859	0.106401	0.00103075
		CN	0.965179	0.559667	1	1	0.0342472	0.886167	0.774513	0.981815	1	0.612548	0.405497	0.0161579
		CT	0.105707	1	1	N/A	0.884836	N/A	N/A	0.384214	1	0.242406	0.0769231	0.0714286
	Headache	All	0.323069	1	1	1	0.107259	0.77078	0.789383	0.164083	1	0.631845	1	1	1
		CN	0.708091	1	1	1	0.503685	0.798856	0.923847	0.307193	1	0.634657	1	1	1
		CT	0.327545	0.4375	1	N/A	0.106864	N/A	N/A	0.230062	0.25	N/A	1	1	1
	Headache Duration	All	0.511373	0.685836	0.841003	0.378071	0.161062	0.0494473	0.119339	0.913759	0.773329	0.261009	0.763316	0.792544	0.29175	N/A
		CN	0.888104	0.302739	0.929132	0.302292	0.300358	0.029198	0.0887871	0.903115	0.492905	0.218887	0.718476	0.647428	0.167466	N/A
		CT	0.230994	0.375825	0.286827	0.72601	0.495209	0.906289	0.466959	0.512024	0.587594	0.875259	0.650613	0.687174	0.687174	N/A
	Cerebellar Signs	All	0.356248	0.659323	0.0548264	0.311695	0.681066	0.416624	0.427349	0.441652	0.697415	0.00352168	0.593369	0.210763	0.55673	0.314524	0.121295
		CN	0.596823	0.164403	0.107875	0.26926	0.868859	0.508075	0.758558	0.414366	1	0.00704946	0.243984	0.154743	0.477477	0.184211	0.178859
		CT	0.12663	0.375	0.375	1	0.275234	0.4795	0.157299	0.66062	1	0.440746	1	1	1	1	0.654721
	Altered Mental Status	All	0.0318901	0.115496	0.281127	0.0850799	0.288611	0.453505	0.300561	0.922072	1	0.422663	1	1	0.556277	0.175951	0.936038	0.0306049
		CN	0.0458866	0.239655	0.377811	0.57018	0.430414	0.322484	0.273077	0.655413	0.726619	0.580844	0.622117	1	0.554443	0.0697674	0.759356	0.0625357
		CT	0.256325	0.58042	0.58042	0.183333	0.30818	0.909269	1	1	1	0.73183	N/A	N/A	N/A	1	1	0.428571
	Behavioural Changes	All	0.00805907	0.738972	0.150616	0.336433	0.429637	0.633803	0.165334	0.183044	1	0.883592	1	1	0.561804	0.146172	0.891528	0.0507917	2.48439e-07
		CN	0.0381822	0.410787	0.624376	1	0.887215	0.888691	0.0523095	0.541991	1	0.677902	0.267702	1	1	0.038055	0.505367	0.10052	2.26538e-05
		CT	0.0609084	1	0.558081	0.485714	0.569764	0.288844	0.59256	0.682636	0.575758	0.672336	1	1	1	1	0.85581	0.375	0.0151515
	Confusion	All	0.135784	0.284353	1	0.142857	0.650464	0.186521	0.267776	0.0505462	0.213043	0.104162	1	1	1	1	0.532119	0.342885	0.0306513	0.0581197
		CN	0.114511	1	1	N/A	0.616283	0.200747	0.0824995	0.615739	1	0.355747	1	1	1	N/A	0.94534	0.313725	0.0584795	0.0584795
		CT	0.552103	0.461538	0.294872	0.25	0.4795	0.504985	0.738883	0.0468611	0.0769231	0.188708	1	1	1	1	0.431923	N/A	0.345455	1
	Dizziness	All	0.237616	1	1	1	0.433615	0.601485	0.970235	0.811518	1	0.805354	0.475806	1	1	1	0.0703669	0.553913	0.641702	0.147716	1
		CN	0.253167	1	1	N/A	0.313	0.885132	1	0.819507	0.28547	0.449026	0.411255	1	1	N/A	0.0885743	0.530444	1	0.266318	1
		CT	0.62024	1	1	1	0.342782	0.317311	1	0.920838	1	0.339105	1	1	1	1	0.600322	N/A	1	1	1
	Visual Changes	All	0.426583	0.560113	0.326742	0.695127	0.861568	0.116198	0.118924	0.147445	0.220302	0.384391	0.235846	0.646105	0.285062	1	0.590292	0.35499	0.206426	0.305724	0.620721	0.367869
		CN	0.737323	0.281571	0.215289	1	0.537388	0.122086	0.318825	0.363576	0.452472	0.0538525	0.644815	1	0.539024	1	0.519183	0.339708	0.241426	0.692451	0.504762	1
		CT	0.222722	1	1	0.166667	0.569764	0.624206	0.0850999	0.280648	1	0.293694	1	1	1	1	0.853041	1	1	0.242424	1	1
	Blurred Vision	All	0.162162	0.704694	0.665515	0.60119	0.610341	0.00043925	0.0278453	0.35021	0.66823	0.408621	1	1	1	1	0.0689444	1	0.396128	0.616364	1	1	2.21701e-05
		CN	0.0982592	1	1	0.154553	0.20456	0.00217366	0.0849904	0.732321	1	0.177979	1	0.427071	1	1	0.0194108	1	0.583516	1	1	0.488722	0.000820969
		CT	0.780763	1	0.204545	0.464286	0.238593	0.0955807	0.182422	0.455576	1	0.836787	1	1	1	1	0.546494	1	1	0.4	1	1	0.0454545
	Blindness	All	0.445256	1	0.0634528	1	0.901151	0.176083	0.693087	0.00986642	0.579998	0.814014	1	1	1	1	0.948139	N/A	1	0.232017	1	1	0.00405883	0.579748
		CN	0.904786	1	0.429878	1	0.897781	0.552286	0.960473	0.0545145	1	0.466549	1	1	1	1	0.591488	N/A	0.442308	0.364103	1	1	0.036869	1
		CT	0.195825	1	0.151515	1	0.4795	0.12663	0.512691	0.193456	1	0.284423	1	1	1	1	0.2278	N/A	1	1	1	1	0.151515	1
	Hearing Loss	All	0.924585	0.230285	1	1	0.103712	0.490927	0.544358	0.984912	1	0.649901	1	1	1	1	0.104983	1	0.54495	0.448739	1	1	0.203361	1	0.172704
		CN	0.863776	0.162892	1	1	0.170284	0.455324	0.393238	0.750441	1	0.521428	1	1	1	1	0.143017	1	1	0.429878	1	1	0.209312	1	0.149798
		CT	N/A	N/A	N/A	N/A	N/A	N/A	N/A	N/A	N/A	N/A	N/A	N/A	N/A	N/A	N/A	N/A	N/A	N/A	N/A	N/A	N/A	N/A	N/A
	Photophobia	All	0.67839	0.78613	0.194515	0.445247	0.548654	0.000315949	0.23703	0.910797	0.255852	0.0980263	0.459516	1	0.635053	0.498361	0.224268	1	0.210249	1	0.0302419	1	0.0227124	0.00259613	1	0.552975
		CN	0.622524	1	1	1	0.774989	0.000622416	0.232413	0.93526	0.734622	0.390422	0.385873	1	0.272199	1	0.061684	0.677983	0.286048	0.685798	0.121212	1	0.0436855	0.0318496	0.555749	0.286585
		CT	0.154671	1	0.002997	0.047619	0.0249747	0.327187	0.806496	0.363507	0.538462	0.100126	1	1	1	0.428571	0.215869	1	0.559441	0.545455	0.272727	1	1	0.181818	0.454545	N/A
	Neck Stiffness	All	0.637947	0.502699	1	0.428571	0.0261988	0.442002	0.284637	0.857422	1	0.493242	0.194883	1	1	1	0.779698	0.525692	0.371706	0.214351	0.637597	0.667797	0.275457	0.640975	0.27931	1	0.132241
		CN	0.612972	0.633364	1	N/A	0.0958456	0.0513684	0.0238131	0.927511	0.615905	0.910626	0.352381	1	1	N/A	0.256203	1	1	1	1	0.558291	0.606467	1	1	1	0.351159
		CT	0.27027	0.592075	1	1	0.705457	0.504985	0.182422	0.417535	1	0.443407	1	1	1	0.384615	0.839198	N/A	0.181818	0.047619	1	1	0.52381	1	0.333333	N/A	0.490909
	Neck Pain	All	0.44811	0.0312945	0.562802	1	0.0296	0.114886	0.105302	0.530129	0.569633	0.03026	0.349277	1	1	1	0.580105	1	0.547637	0.53602	1	1	0.283585	0.0180624	1	1	0.275538	0.630886
		CN	0.972701	0.0418803	0.542475	N/A	0.0492636	0.349671	0.391284	0.413869	0.561254	0.0886314	0.271429	1	1	N/A	0.29898	1	0.530444	0.530444	1	0.495442	0.530827	0.0413534	1	1	0.272727	0.28547
		CT	0.139935	0.461538	1	1	N/A	0.12663	0.12663	1	1	0.149067	1	1	1	1	0.431923	N/A	1	N/A	1	1	1	0.333333	1	N/A	1	1
	Seizures	All	0.697134	0.252669	0.393288	0.326154	0.0215176	0.675004	0.818118	0.514736	1	0.701371	0.640065	0.195812	0.536409	0.44583	0.244434	0.593369	0.19486	0.37823	1	1	0.0936047	0.29145	0.400724	1	0.461238	1	1
		CN	0.228035	0.165281	1	0.268372	0.0297845	0.215105	0.841434	0.962585	0.664885	0.588684	0.584147	0.134347	0.447773	0.341085	0.234518	1	0.332406	0.581249	1	1	0.0547653	0.154247	1	1	1	1	1
		CT	0.074852	1	0.128205	1	0.238593	0.0675773	0.359305	0.111825	1	0.102817	1	1	1	1	0.603848	0.142857	0.454545	1	N/A	N/A	1	1	0.345455	N/A	0.454545	N/A	N/A
	LP Opening Pressure	All	0.91402	0.465896	0.327293	0.679884	0.115814	0.654153	0.199497	0.820791	0.0319179	0.640161	0.557155	0.0505584	0.17753	0.139759	0.582201	0.813824	0.884742	0.337725	0.775419	0.551551	0.299419	0.249569	0.418491	0.309195	0.959709	0.0641236	0.94314	0.482562
		CN	0.645527	0.729553	0.402121	0.929218	0.242137	0.628203	0.400631	0.958164	0.029555	0.712188	0.797344	0.0607184	0.200665	0.379708	0.354822	0.881943	0.633029	0.0327363	0.763761	0.519878	0.916133	0.819968	0.444243	0.341212	0.272735	0.136849	0.898937	0.715879
		CT	0.681419	1	0.931967	0.73007	0.264887	0.0602264	0.290977	0.39781	0.780386	0.669487	N/A	N/A	N/A	0.109227	0.422654	0.769698	0.924376	0.309424	0.556536	0.845815	0.294802	0.119782	0.559635	N/A	0.344267	0.389284	0.845815	0.293326
	Number of Additional LPs	All	0.454275	0.0569018	0.0688217	0.223818	0.29133	1.32157e-05	0.0118909	0.100493	0.00935749	0.00427136	0.271786	0.585073	0.807485	0.506407	0.264321	0.3547	0.701977	0.297535	0.0654962	0.356696	0.0534296	0.000132182	0.403136	0.397402	0.000299549	0.450709	0.104127	0.566175	0.305256
		CN	0.0435737	0.449044	0.235745	0.609439	0.0719572	0.000691807	0.107412	0.30453	0.0227059	0.00893334	0.423338	0.665276	0.909705	0.506614	0.134021	0.306703	0.48532	0.811314	0.264455	0.536224	0.345679	0.00313994	0.529457	0.385248	0.0035225	0.0978879	0.102524	0.848631	0.903553
		CT	0.168235	0.0785459	0.0594511	0.14512	0.139545	0.0265582	0.101946	0.6668	0.293114	0.409476	N/A	N/A	N/A	N/A	0.750633	1	0.791082	0.0989602	0.158834	0.552453	0.101591	0.0444743	0.603848	N/A	0.0740957	0.814337	0.552453	0.229556	0.338223
	CSF CFU	All	0.263374	0.197499	0.665545	0.816018	0.531669	0.473265	0.719572	0.15435	0.924239	0.905474	0.0259792	0.0146882	0.695299	0.368386	0.188434	0.337904	0.278884	0.676293	0.105193	0.24716	0.254123	0.558299	0.379914	0.452689	0.778768	0.429795	0.537094	0.00845939	0.356481	0.982473
		CN	0.139502	0.184592	0.677114	0.760332	0.461132	0.283937	0.873241	0.276158	0.676293	0.672797	0.0268539	0.0133839	0.645421	0.375399	0.496761	0.500299	0.0893588	0.25365	0.230884	0.314879	0.36131	0.102146	0.722339	0.44787	0.24233	0.815335	0.472233	0.0478667	0.546834	0.948594
		CT	0.458069	1	0.0864107	0.723674	0.866526	0.939408	0.337368	0.10797	0.379775	0.711073	N/A	N/A	N/A	N/A	0.0198204	0.654721	0.143235	0.288844	0.379775	N/A	0.563703	0.504985	0.182422	N/A	0.0864107	0.143235	0.769698	0.0955807	0.699046	0.75108
	Nausea	All	0.0411295	0.779245	0.345693	0.693813	0.120516	0.189639	0.902122	0.0324781	0.0365621	0.528457	0.490175	0.361927	0.633517	1	0.500805	0.251631	0.0165852	0.0269187	0.27521	1	0.776802	1	0.0720029	0.566968	1	0.46297	0.27521	1	0.171933	0.859251	0.00813224
		CN	0.0904131	0.746587	1	1	0.369982	0.0861915	0.700467	0.128567	0.104248	0.411397	0.715665	1	1	0.506803	0.674541	0.40176	0.0372069	0.14944	0.486166	1	0.748333	0.648598	0.235366	0.596154	0.538514	0.66002	0.229249	1	0.895112	0.393297	0.00503076
		CT	0.0408138	0.2	0.52381	N/A	0.236289	N/A	N/A	1	0.371429	0.380509	0.153846	0.153846	0.153846	0.133333	0.840427	1	1	0.454545	1	1	0.461538	1	1	N/A	1	1	1	1	0.109227	N/A	N/A
	Vomiting	All	0.0141646	0.296688	0.373297	0.699806	0.496609	0.581007	0.789871	0.053343	0.40961	0.522707	0.163407	0.376036	1	0.0821155	0.170866	0.435035	0.0415454	0.00207286	0.0334829	1	0.78894	0.716291	0.013909	1	0.307282	1	1	1	0.238202	0.978906	0.0754137	2.37127e-07
		CN	0.0132705	0.0196293	1	1	0.95968	0.148126	0.228983	0.838811	0.503545	0.31064	1	1	0.263953	0.11103	0.130268	0.390166	0.0714737	0.0438795	0.0797721	1	0.520358	0.0764098	0.036869	1	0.335163	1	1	1	0.833924	0.208876	0.0208005	8.97519e-06
		CT	0.156545	1	0.508929	1	0.391805	0.205903	0.204871	0.0907104	1	0.406634	0.153846	0.214286	0.214286	1	0.407434	1	1	0.204545	1	1	0.461538	1	1	N/A	0.208791	0.230769	1	1	0.190039	0.426777	0.241567	0.257143
	Night Sweats	All	0.639623	0.524338	0.165354	1	0.0116074	0.0705764	0.269391	0.0753019	0.0509031	0.580859	0.103671	0.00879756	0.0363899	0.551282	0.86008	0.418643	0.475106	0.474577	0.553094	0.156104	0.339209	1	1	1	0.539272	0.431106	0.267571	0.672786	0.160318	0.683017	0.619796	0.00597842	0.138848
		CN	0.981398	0.708174	0.662364	1	0.0146115	0.0278944	0.216033	0.139186	0.25878	0.68417	0.660875	0.0374115	0.137681	1	0.776196	0.651846	0.695621	1	1	0.272069	1	0.58013	1	1	0.288743	0.621385	0.209486	0.34153	0.84675	0.300383	0.627151	0.189035	0.502931
		CT	0.0408138	0.2	0.52381	N/A	0.236289	N/A	N/A	1	0.371429	0.380509	0.153846	0.153846	0.153846	0.133333	0.840427	1	1	0.454545	1	1	0.461538	1	1	N/A	1	1	1	1	0.109227	N/A	N/A	0.00952381	0.257143
	Body Weakness	All	0.506301	0.369945	1	1	0.169891	0.941166	0.318939	0.507798	0.306494	0.467867	0.48832	1	1	1	0.892566	0.0316206	1	0.53602	1	0.214658	0.0227237	0.16913	1	1	0.643122	0.372506	0.154247	1	0.0202894	0.315724	0.945585	0.639943	0.672612	1
		CN	0.891125	1	1	N/A	0.19431	0.321666	0.571184	0.655819	0.561254	0.590259	0.352381	1	1	N/A	0.79637	0.0563725	1	0.530444	1	0.495442	0.0421053	0.386466	1	1	1	0.28547	0.0917949	1	0.0399244	0.791268	0.919944	0.603614	0.28547	1
		CT	0.275659	0.192308	1	1	0.527089	0.182422	0.317311	0.426601	1	0.473404	1	1	1	1	0.600322	N/A	1	N/A	1	0.294872	1	0.333333	1	N/A	1	1	1	N/A	0.303484	0.10021	0.769698	1	1	1
	Loss of Appetite	All	0.380807	0.25	1	1	0.0756556	0.605577	0.605577	0.606269	1	0.369895	1	N/A	N/A	1	0.134827	N/A	1	1	N/A	1	0.490909	1	N/A	N/A	0.490909	0.0769231	0.505495	N/A	0.756769	N/A	0.113846	1	1	0.515152	1
		CN	0.4795	0.490909	1	N/A	0.121335	1	0.563703	0.23568	1	0.592392	1	N/A	N/A	N/A	0.146793	N/A	1	1	N/A	1	0.428571	1	N/A	N/A	1	0.109091	0.490909	N/A	0.814337	N/A	0.12663	1	1	1	1
		CT	0.4795	1	1	1	0.654721	0.654721	0.654721	0.429195	1	0.317311	N/A	N/A	N/A	1	0.345779	N/A	N/A	N/A	N/A	N/A	N/A	N/A	N/A	N/A	N/A	1	1	N/A	0.716801	N/A	N/A	1	1	1	N/A
	Weight Loss	All	0.0508971	0.743166	0.43974	0.571277	0.0587489	0.953342	0.736509	0.529569	0.273857	0.67305	1	1	1	0.0739496	0.377986	1	1	1	1	1	1	1	1	0.0846638	0.738259	0.2717	1	1	0.403206	0.168622	0.819447	0.0425697	1	0.108698	1	1
		CN	0.12113	1	1	1	0.123274	0.628836	0.966463	0.341646	0.236615	0.392728	1	1	1	0.344702	0.743773	1	1	0.402417	0.458689	1	0.463959	1	0.515112	0.110801	0.455628	0.633364	1	1	0.714323	0.164218	0.875996	0.132775	1	0.194799	1	1
		CT	0.300623	1	1	1	0.465209	0.342782	0.526147	0.522903	0.45	0.132746	1	1	1	0.125	0.205718	1	1	1	1	1	1	1	1	N/A	0.428571	1	1	1	0.234898	N/A	N/A	0.257143	1	0.257143	1	0.4
	Skin Abnormalities	All	0.355668	0.545891	1	1	0.405825	0.623816	0.109488	0.469746	0.552851	0.0805294	1	1	1	0.136185	0.882357	1	0.187286	0.156089	1	1	0.546407	1	0.261675	0.113122	1	1	1	0.338924	0.117701	0.506407	0.133277	0.288472	0.078629	1	1	N/A	0.0612039
		CN	0.315243	0.555471	1	1	0.601287	0.623739	0.0888949	0.305466	0.555471	0.0746957	1	1	1	0.119898	0.71262	1	0.183616	0.105988	1	1	0.253659	1	0.20863	0.142683	1	1	1	0.356098	0.142861	0.506614	0.14334	0.255319	0.0369084	1	1	N/A	0.0827182
		CT	N/A	N/A	N/A	N/A	N/A	N/A	N/A	N/A	N/A	N/A	N/A	N/A	N/A	N/A	N/A	N/A	N/A	N/A	N/A	N/A	N/A	N/A	N/A	N/A	N/A	N/A	N/A	N/A	N/A	N/A	N/A	N/A	N/A	N/A	N/A	N/A	N/A
	Hemiplegia	All	0.0613077	0.542816	0.0339367	0.186047	0.366361	0.847268	0.355175	0.175157	1	0.539992	1	1	1	1	0.225379	0.327273	0.381599	0.297143	1	1	0.485714	1	1	1	0.521045	1	1	0.286576	0.78524	0.55448	0.576493	1	1	1	1	1	1	1
		CN	0.20351	1	0.15	N/A	0.110246	N/A	N/A	0.330095	1	0.0869213	1	1	1	1	N/A	1	1	1	1	1	0.282051	1	1	1	1	1	1	1	N/A	N/A	0.833635	0.487179	1	1	1	1	1	1
		CT	0.113846	1	0.363636	0.333333	0.245278	0.438578	0.121335	0.633709	1	0.594729	1	1	1	1	0.440746	0.142857	0.2	0.25	N/A	N/A	1	1	1	N/A	0.454545	N/A	N/A	0.181818	0.557976	0.499642	0.617075	1	1	1	N/A	N/A	1	N/A
	Tuberculosis	All	0.61943	0.516754	0.48197	1	0.90958	0.0177624	0.229265	0.854719	0.519604	0.39872	1	1	0.141561	1	0.122649	0.0641466	1	0.475062	0.212013	0.624768	0.747248	1	0.560434	0.561152	0.328506	1	0.212013	0.414709	0.416241	0.591987	0.0694444	0.00490476	0.553601	0.0896015	0.110027	0.454545	1	1	1
		CN	0.598088	0.472468	1	0.639943	0.741701	0.00579076	0.10792	0.448102	0.461397	0.0546391	1	1	0.168992	1	0.123377	0.0688159	1	0.402352	0.352381	0.548113	1	1	1	0.542964	0.157977	0.532164	0.488722	0.652079	0.453538	0.188913	0.0909068	0.00535813	0.487519	0.135956	0.0115288	1	0.659822	1	1
		CT	0.932274	1	0.230769	0.475	0.238593	0.568811	0.492811	0.125563	1	0.0621284	N/A	N/A	N/A	1	0.875465	N/A	1	1	1	1	0.454545	0.3	1	N/A	0.454545	1	0.3	1	0.925952	0.367521	0.827259	1	1	1	1	0.4	0.423077	N/A	1
	Death	All	0.0569336	1	0.759555	0.69715	0.479022	0.061474	0.244958	0.562622	0.256442	0.0100768	0.476975	0.628196	0.550736	0.287653	0.905559	0.047772	0.765087	0.530581	0.197774	1	1	0.454995	0.373882	1	0.107243	0.431026	0.557393	0.147684	0.175808	0.103922	0.00479429	0.789595	0.800649	0.537594	1	0.516484	0.189062	0.293395	1	0.547403
		CN	0.433269	1	0.724422	0.629568	0.53797	0.167387	0.347077	0.44672	0.324099	0.0473991	0.45226	0.551779	0.147826	0.513725	0.758131	0.203554	1	1	0.43	1	0.746774	1	1	1	0.753712	1	0.553913	0.678601	0.678816	0.225881	0.0284493	1	0.764746	0.487806	1	1	0.453515	0.281915	1	0.499233
		CT	0.0306223	1	0.0769231	1	0.217044	0.21	0.567635	0.358611	1	0.161418	1	1	1	1	0.722563	0.142857	0.53007	0.242424	0.318182	1	0.545455	0.490909	0.0545455	N/A	0.0699301	0.151515	1	0.0909091	0.163293	0.353837	0.0707011	1	0.516484	1	1	N/A	1	N/A	0.2	1
			LEGEND:							STATISTICAL ANALYSES:
			N/A = Insufficent data for selected analysis				Significant positive correlation			Binary vs Continuous: Mann-Whitney U Tests
							Significant negative correlation			Binary vs Binary: Chi-Square or Fisher's Exact Tests
										Continuous vs Continuous: Spearman Rank-Order Correlations

## Sheet: Genotype vs Phenotype
				CELL & CAPSULE SIZE				VARIANTS
				Total Diameter (Ave)	Cell Diameter (Ave)	Capsule Thickness (Ave)	Volume Ratio (Ave)	Irregular Cells	Giant Cells	Micro Cells	Shed Capsule
GENOTYPE	CN vs CT	CN	n=53	0.000641337	1.65261e-06	0.00253772	0.130049	0.161713	0.00698683	1.77508e-05	2.77634e-09
		CT	n=17
	VNI vs Other	VNI	n=17	0.000132437	0.000128541	0.00101095	0.17208	0.720654	0.209003	0.000492294	0.00131003
		All	n=53
	VNBI vs Other	VNBI	n=25	0.633023	0.73601	0.631709	0.709487	0.116169	0.577149	0.45188	0.0219213
		All	n=45
	VNBII vs Other	VNBII	n=9	0.0411953	0.00904615	0.066738	0.255806	0.669688	0.437605	1	1
		All	n=61
	VGIV vs Other	VGIV	n=16	0.00104915	2.29363e-06	0.00430127	0.222836	0.156136	0.0163793	2.00528e-05	5.25703e-09
		All	n=54
	VNI vs VNBI	VNI	n=17	0.00154796	0.00319923	0.00531436	0.229218	0.201719	0.681151	0.0560165	0.373897
		VNBI	n=25
	VNI vs VNBII	VNI	n=17	0.938681	0.906775	0.862712	0.721384	1	1	0.0781136	0.103946
		VNBII	n=9
	VNI vs VGIV	VNI	n=17	6.44791e-05	1.59364e-07	0.000421723	0.100753	0.707985	0.0255098	9.77029e-07	1.54268e-08
		VGIV	n=16
	VNBI vs VNBII	VNBI	n=25	0.0504961	0.0178321	0.0772119	0.272075	0.280878	1	1	0.648847
		VNBII	n=9
	VNBI vs VGIV	VNBI	n=25	0.0173766	0.000458196	0.042862	0.476684	0.0890822	0.0835165	0.000372119	2.44418e-07
		VGIV	n=16
	VNBII vs VGIV	VNBII	n=9	0.00117485	1.06268e-05	0.00436587	0.141526	1	0.0875072	0.00996047	0.000474308
		VGIV	n=16
				LEGEND:							STATISTICAL ANALYSES:
				All = All clinical isolates				First listed group significantly greater			Genotype vs Genotype (Continuous): Unpaired t-Tests w/ Welch's Correction
				CN = C. neoformans isolates only				Second listed group significantly greater			Genotpe vs Genotype (Binary): Chi-Square or Fisher's Exact Tests
				CT = C. tetragattii isolates only
				N/A = Insufficent data for selected analysis

## Sheet: Genotype vs Clinical
			CLINICAL DATA
			Age	Sex	Relapse	Prior Antifungal Therapy	CD4 Count	Systolic Blood Pressure	Diastolic Blood Pressure	Temperature	Fever	Respiratory Rate	Cough	Chest Pain	Shortness of Breath	Headache	Headache Duration	Cerebellar Signs	Altered Mental Status	Behavioural Changes	Confusion	Dizziness	Visual Changes	Blurred Vision	Blindness	Hearing Loss	Photophobia	Neck Stiffness	Neck Pain	Seizures	LP Opening Pressure	Number of Additional LPs	CSF CFU	Nausea	Vomiting	Night Sweats	Body Weakness	Loss of Appetite	Weight Loss	Skin Abnormalities	Hemiplegia	Tuberculosis	Death
GENOTYPE	CN vs CT	CN	0.799341	0.222106	0.290911	0.361034	0.0103368	0.555129	0.223061	0.242198	1	0.11956	0.667752	1	1	0.552888	0.0676276	1	1	0.150616	0.583926	1	0.518353	0.391845	0.29759	1	0.36486	0.0857082	1	1	0.0208301	0.20978	0.859276	0.0652129	0.00127531	0.488584	1	1	0.718471	1	0.381599	1	0.543322
		CT
	VNI vs Other	VNI	0.284328	0.361489	1	0.355489	0.131044	0.926824	0.565787	0.0999488	0.0523758	0.297647	1	1	1	1	0.452858	1	1	0.257869	0.55575	1	1	0.655578	0.21394	0.537171	1	0.711011	0.583516	1	0.666724	1	0.986411	0.75814	0.0554919	1	1	1	0.716747	0.52957	1	1	0.381451
		All
	VNBI vs Other	VNBI	0.730133	0.276128	0.0677002	0.438431	0.00631297	0.341927	0.0235114	0.0621656	0.163095	0.844673	0.49889	1	1	1	0.844434	0.437243	1	1	0.213043	1	0.785507	1	0.378801	0.56882	0.610308	0.0605356	1	1	0.222115	0.176082	0.629304	0.114445	0.326935	1	0.601603	1	0.7437	1	0.499274	0.241783	0.0704391
		All
	VNBII vs Other	VNBII	0.710987	0.714017	0.344725	1	0.326764	0.197816	0.285226	0.252942	1	0.0867348	0.120306	0.51128	1	0.342528	0.210239	1	1	0.664262	1	0.267702	1	0.329405	1	1	0.448349	1	1	0.650465	0.128034	0.763504	0.263257	0.709377	1	0.41999	1	1	0.177425	0.37032	0.248911	0.665745	0.137779
		All
	VGIV vs Other	VGIV	0.711928	0.217661	0.287287	0.355489	0.0134043	0.540807	0.240863	0.225284	1	0.118477	0.436101	1	1	0.546876	0.0687444	1	1	0.144014	0.583926	1	0.515085	0.385432	0.289228	1	0.360982	0.0857082	1	1	0.0131504	0.20339	0.859276	0.0636461	0.00117356	0.487764	1	1	0.72008	1	0.375181	1	0.381451
		All
	VNI vs VNBI	VNI	0.391688	0.174386	0.379488	0.309823	0.658195	0.652748	0.178111	0.0346578	0.0312071	0.483438	1	1	1	1	0.54662	0.637135	1	0.38004	0.210526	1	1	1	0.200535	1	0.742056	0.582043	1	1	0.632141	0.436396	0.817739	0.489844	0.504602	1	0.582043	1	0.681151	1	N/A	0.710565	0.187368
		VNBI
	VNI vs VNBII	VNI	0.575113	0.417749	0.34419	0.516484	0.90882	0.375362	0.942846	0.0676119	0.267692	0.170813	0.325372	1	1	0.346154	0.336264	1	1	1	N/A	0.584034	1	0.477124	0.477124	1	0.642415	1	1	1	0.148086	0.782623	0.537883	0.66192	0.382101	0.65502	1	1	0.30222	1	0.388889	1	0.614625
		VNBII
	VNI vs VGIV	VNI	0.675821	1	0.438433	1	0.013555	0.752923	0.646937	0.993434	0.174841	0.198377	1	1	1	0.484848	0.281558	1	1	0.154953	0.486166	1	0.69683	1	1	1	0.70639	0.213757	0.559571	1	0.0677801	0.313213	0.90403	0.371981	0.00155466	0.638889	1	1	1	1	1	1	1
		VGIV
	VNBI vs VNBII	VNBI	0.648988	1	0.0783952	1	0.635001	0.144816	0.0254074	0.914796	0.682443	0.223176	0.136541	1	1	0.465241	0.308686	1	1	0.641702	0.485714	0.525275	1	0.549722	1	1	0.68332	0.525275	1	1	0.0780825	0.897521	0.535695	1	0.704116	0.670071	1	N/A	0.648847	0.465241	0.233333	0.385775	0.0504408
		VNBII
	VNBI vs VGIV	VNBI	0.675209	0.16056	0.0890822	0.309823	0.00659133	0.406062	0.0981851	0.101017	0.513409	0.284388	1	1	1	1	0.125624	0.647215	1	0.450605	1	1	0.49484	0.663947	0.252661	1	0.337302	0.0306059	1	1	0.0348728	0.185768	0.766886	0.0403188	0.00924683	0.685661	1	1	0.684903	1	0.323529	0.710565	0.187368
		VGIV
	VNBII vs VGIV	VNBII	0.961936	0.401344	1	0.516484	0.0229043	0.549167	0.610209	0.13698	1	0.673806	0.252799	1	1	1	0.617634	1	1	0.324561	1	0.557276	1	0.242105	0.494737	N/A	0.361455	0.349845	1	1	0.873411	0.301099	0.572324	0.150146	0.0869981	0.325593	1	1	0.312253	0.391304	1	1	0.614625
		VGIV
			LEGEND:							STATISTICAL ANALYSES:
			All = All clinical isolates				First listed group significantly greater			Genotype vs Genotype (Continuous): Unpaired t-Tests w/ Welch's Correction
			CN = C. neoformans isolates only				Second listed group significantly greater			Genotpe vs Genotype (Binary): Chi-Square or Fisher's Exact Tests
			CT = C. tetragattii isolates only
			N/A = Insufficent data for selected analysis
